# Supplementary material for: Fungal Tracheobronchitis in Lung Transplant Recipients: Incidence and Utility of Diagnostic Markers
Source: J Fungi (Basel). 2022 Dec 20;9(1):3. doi: 10.3390/jof9010003 (PMC9861951; doi:10.3390/jof9010003)
Supplement: Supplementary file 1 [file jof-09-00003-s001.zip]

Archive with 1 entries (1 files):
- jof-2092820-supplementary.pdf
